# Supplementary material for: Genome-Wide Identification and Expression Analysis of LBD Gene Family in Neolamarckia cadamba
Source: Int J Mol Sci. 2026 Jan 9;27(2):693. doi: 10.3390/ijms27020693 (PMC12841386; doi:10.3390/ijms27020693)
Supplement: Supplementary file 1 [file ijms-27-00693-s001.zip]

Archive with 7 entries (7 files):
- Figure S1.pdf
- Table S1.pdf
- Table S2.pdf
- Table S3.pdf
- Table S4.pdf
- Table S5.Expressions of NcLBD gene from transcriptomic data.xlsx
- Table S6 .pdf
