# Supplementary material for: Genome-Wide Identification and Expression Analysis of LBD Gene Family in Neolamarckia cadamba
Source: Int J Mol Sci. 2026 Jan 9;27(2):693. doi: 10.3390/ijms27020693 (PMC12841386; doi:10.3390/ijms27020693)
Supplement: Supplementary file 1 [file ijms-27-00693-s001.zip › Table S5.Expressions of NcLBD gene from transcriptomic data.xlsx]

## Sheet: Different tissues
gene ID	gene name	Bark	Bud	Fruit	Old Leaf	Root	Young Leaf	Phloem	Cambium
evm.model.Contig5.206	NcLBD1	0	8.37511	1.5798	0.00983384	0.0237358	2.02994	0	0.0575756
evm.model.Contig81.799	NcLBD2	0.240794	0.990867	0.779269	4.75138	0.250655	3.11586	5.31252	0.515712
evm.model.Contig96.158	NcLBD3	0.0203013	0	0	0	0.111944	0	1.60892	0.159233
evm.model.Contig96.267	NcLBD4	1.36308	3.77848	9.44137	0.489693	0.120491	6.52905	15.1708	78.0725
evm.model.Contig96.280	NcLBD5	0.138193	0.0584188	0	0	0	0	0.166803	0.0283874
evm.model.Contig96.306	NcLBD6	0	0.0745318	0.205905	0	0.108312	0.0238902	0	0.278526
evm.model.Contig600.117	NcLBD7	0	0	0	0	0	0.0581583	0	0
evm.model.Contig256.121	NcLBD8	0	0.24383	0.266633	0	0.205127	0.764536	0.0247516	0.105695
evm.model.Contig256.120	NcLBD9	6.24093	5.16733	4.81123	6.69783	2.64158	6.47718	3.4401	2.87262
evm.model.Contig54.241	NcLBD10	24.8629	0.661546	10.417	0.271542	8.44047	0.186361	15.5108	7.47245
evm.model.Contig54.428	NcLBD11	0	0.116693	0.157988	0.0866789	0.108657	0.068029	0.710227	0.276028
evm.model.Contig396.21	NcLBD12	0.447958	9.14157	19.0634	0.0055177	0.767533	0.0779009	0.0536334	0.0109543
evm.model.Contig245.67	NcLBD13	0	17.4716	3.17719	0	0	0.189548	0	0
evm.model.Contig855.40	NcLBD14	0.16579	0.289439	0.0262285	0.223114	0	0.290608	5.61115	0.439922
evm.model.Contig855.42	NcLBD15	0	0	0	0	0	0	0	0
evm.model.Contig81.691	NcLBD16	0	0	0	0	0	0	0	0
evm.model.Contig81.692	NcLBD17	0	0	0	0	0	0	0	0
evm.model.Contig81.694	NcLBD18	0	0	0	0	0	0	0	0
evm.model.Contig81.696	NcLBD19	0.0818305	0.555675	0	0	0.137146	0.0845373	0.335088	0.133205
evm.model.Contig84.110	NcLBD20	0	0.194332	0	0	0.0719168	0.907388	0.569062	0.149767
evm.model.Contig84.231	NcLBD21	0.772031	2.5114	7.17787	0.0193993	0	1.38181	2.39901	3.9174
evm.model.Contig84.251	NcLBD22	0	0.190235	0	0	0.168805	0.0706954	0.689974	0
evm.model.Contig84.297	NcLBD23	0	0.0401127	3.05297	0.0594842	0.221155	0.279944	0	1.3972
evm.model.Contig394.168	NcLBD24	11.6465	16.2594	28.1706	0.0388509	1281.51	0.938074	25.6683	70.8521
evm.model.Contig66.688	NcLBD25	36.7246	77.4598	129.588	71.9598	20.5617	56.1879	53.0654	85.6419
evm.model.Contig66.560	NcLBD26	0.0549198	1.6513	0.81245	0.00886067	0	2.65991	0.301831	0
evm.model.Contig66.257	NcLBD27	0.151476	0.784571	0.0788306	0.0706377	0.0312762	0.156864	0.488501	0.262635
evm.model.Contig66.150	NcLBD28	3.12858	3.79558	8.9815	0	1.48024	0.810664	0.574004	0.562738
evm.model.Contig797.239	NcLBD29	0	0.232886	0.431471	0.0389565	0.394907	0.773811	0.035713	0.155124
evm.model.Contig797.238	NcLBD30	0	0.252486	0.451581	0	0	0	0	0
evm.model.Contig81.237	NcLBD31	0	0	0	0	0	0	0	0
evm.model.Contig477.729	NcLBD32	13.1477	2.1601	2.1186	1.75621	13.5307	0.805467	24.8258	137.718
evm.model.Contig35.242	NcLBD33	0	0	0	0	0	0	0	0
evm.model.Contig180.22	NcLBD34	2.13392	0.0115304	0.109166	0	0.730048	0.0135182	0.512312	1.11028
evm.model.Contig480.56	NcLBD35	0.116222	0.229848	0	0	0.0405108	1.74532	0.789353	1.18682
evm.model.Contig5.263	NcLBD36	4.46149	8.91237	3.51865	0.138771	0.495054	14.9024	9.98531	29.5032
evm.model.Contig66.865	NcLBD37	28.4559	37.7112	15.6121	0.0504145	462.346	1.36683	48.8158	130.944
evm.model.Contig66.1038	NcLBD38	86.3234	34.1819	33.1292	19.2786	36.7016	26.0477	69.2843	44.7561
evm.model.Contig66.1150.1	NcLBD39	0.0362783	0.555831	0.684533	0.0203309	0.259213	0.572156	0.461875	4.70697
evm.model.Contig66.1395	NcLBD40	0	0	0	0	0	0	0	0
evm.model.Contig66.1500	NcLBD41	41.3993	8.88457	7.82608	0	0.0475147	0.297689	51.9516	0.810875
evm.model.Contig421.276	NcLBD42	0	0.132014	0	0	0	0.282177	0.0311528	0
evm.model.Contig421.275	NcLBD43	0	0	0	0	1.21466	0	0	0
evm.model.Contig22.55.1	NcLBD44	0.192032	0.028554	0.0157922	0.0260847	0.358856	0.293087	3.51446	6.75333
evm.model.Contig22.85	NcLBD45	0.0740202	0.153944	0.0781177	0.303014	0.639662	0.0803489	0	0.0245491
evm.model.Contig207.142	NcLBD46	0.0300122	0.151039	15.1261	3.02203	1.91724	5.33017	1.24299	2.30403
evm.model.Contig985.3	NcLBD47	15.0416	1.7396	0.653575	0.286599	0.138632	2.99214	47.0059	56.5925
evm.model.Contig583.114	NcLBD48	0.0467	0.0576013	78.7655	8.71167	10.4376	0.117615	8.81004	33.8458
evm.model.Contig296.116	NcLBD49	0	0	0	0	0	0.142531	0	0
evm.model.Contig296.85	NcLBD50	0	0.157667	1.356	0	0.202771	0.0350403	0	0
evm.model.Contig341.325	NcLBD51	0.42158	0	0.465009	0	0.580561	0	0.170175	0
evm.model.Contig341.326	NcLBD52	0.0402437	0.0409888	0	0.0390219	0.0246948	0	0	0
evm.model.Contig555.494	NcLBD53	71.2224	4.43339	2.38574	0.18122	1.652	2.4491	111.374	44.9672
evm.model.Contig45.71	NcLBD54	297.893	54.4487	72.026	2.0888	649.395	18.4869	233.778	336.386
evm.model.Contig967.180	NcLBD55	6.11264	7.65213	5.38145	6.58313	4.49654	7.54745	7.03722	5.24703
evm.model.Contig184.817	NcLBD56	0.0202892	0.0631353	0.136312	0	0.017544	0	0.434204	0.0458433
evm.model.Contig184.816	NcLBD57	0.618524	0	0	0	0.12353	0	2.68712	0.0925417
evm.model.Contig184.807	NcLBD58	0	0	0	0	0	0	0	0
evm.model.Contig12.452	NcLBD59	0.721585	1.19859	0.852479	0.053843	0.689021	0.28761	7.88369	14.1874
evm.model.Contig55.95	NcLBD60	0	0	0	0	0	0.0534382	0.0143173	0
evm.model.Contig55.316	NcLBD61	0	0.0320465	0.092752	0.0728364	0.0327573	0.118756	0.0898238	0.18009
evm.model.Contig333.43	NcLBD62	0.894817	0.580058	0.226134	0	0.05744	0.700824	0.414367	0.39456
evm.model.Contig16.390	NcLBD63	5.02035	7.98511	8.51572	9.69494	2.30833	10.4748	1.69698	2.00169
evm.model.Contig383.106	NcLOB1	0	0.0506467	0.059499	0.0351938	46.3853	0	0	0
evm.model.Contig203.3	NcLOB2	3.97781	1.29773	2.22945	0.0768725	27.8221	1.00621	4.55689	6.98807

## Sheet: Develepmental stages
gene ID	gene name	PX	TX	SX	TCA	SCA	PPH	TPH	SPH
evm.model.Contig5.206	NcLBD1	0	0.0289107	0	0	0	0	0	0.0775153
evm.model.Contig81.799	NcLBD2	0.929903	0	0	2.26325	0	1.65934	0.264915	0.0124873
evm.model.Contig96.158	NcLBD3	1.13857	3.75599	0	56.5836	0.0887649	0.784612	2.11763	8.5272
evm.model.Contig96.267	NcLBD4	6.68606	9.31974	3.24402	18.0275	3.75735	3.30876	5.52704	0.771457
evm.model.Contig96.280	NcLBD5	0	0	0	0	0.054226	0	0.0612569	0
evm.model.Contig96.306	NcLBD6	0	0.543509	0.00987033	0	0	0	0	0.0549333
evm.model.Contig600.117	NcLBD7	0	0	0	0	0	0	0	0
evm.model.Contig256.121	NcLBD8	3.57583	3.13497	0.879083	0	0	0	0	0
evm.model.Contig256.120	NcLBD9	2.33875	3.27442	2.55596	0.512628	2.51049	5.35089	1.71768	14.942
evm.model.Contig54.241	NcLBD10	44.3036	54.9445	60.6595	0	3.92605	32.276	51.3665	3.05478
evm.model.Contig54.428	NcLBD11	0	0	0	0	0	0	0	9.65186
evm.model.Contig396.21	NcLBD12	0	0	0	1.77041	0	0	0	0
evm.model.Contig245.67	NcLBD13	0	0	0	0	0	0	0	0
evm.model.Contig855.40	NcLBD14	0	0	0	0.244308	0.0250586	0	0	4.93148
evm.model.Contig855.42	NcLBD15	0	0	0	0	0	0	0	0
evm.model.Contig81.691	NcLBD16	0	0	0	0	0	0	0	0
evm.model.Contig81.692	NcLBD17	0	0	0	0	0	0	0	0
evm.model.Contig81.694	NcLBD18	0	0	0	0	0	0	0	0
evm.model.Contig81.696	NcLBD19	0	0	0	0	0.0996294	0	0	0
evm.model.Contig84.110	NcLBD20	0.0964574	0	0	0	0	0	0	0
evm.model.Contig84.231	NcLBD21	0.822618	0.495538	0	0.340838	4.9821	0.784925	0.164181	2.0231
evm.model.Contig84.251	NcLBD22	0	0	0	0	0	0	0	0
evm.model.Contig84.297	NcLBD23	0.0269413	0.883191	0	0	0	0	0	0
evm.model.Contig394.168	NcLBD24	4.02783	5.4246	22.8049	1.60889	7.25804	15.029	6.67838	4.60471
evm.model.Contig66.688	NcLBD25	5.28037	33.7055	55.569	27.1592	45.2472	18.5402	29.1143	53.0915
evm.model.Contig66.560	NcLBD26	0	0	0	0	0	0.0794924	0	0
evm.model.Contig66.257	NcLBD27	11.251	0	0	0.287246	0	0	0.0347389	0
evm.model.Contig66.150	NcLBD28	1.02605	0.00449819	0.930763	0	6.83296	0	5.87024	2.49694
evm.model.Contig797.239	NcLBD29	15.8247	15.7412	10.0816	0	0	0.0139867	1.26703	3.49502
evm.model.Contig797.238	NcLBD30	0	0	0	0	0	0	0	0
evm.model.Contig81.237	NcLBD31	0	0	0	0	0	0	0.0206601	0
evm.model.Contig477.729	NcLBD32	10.9196	8.62649	7.82521	0.522941	8.79584	0.0562742	4.66628	0.179742
evm.model.Contig35.242	NcLBD33	0	0	0	0	0	1.26208	0	0
evm.model.Contig180.22	NcLBD34	0	0.00287596	0	0.00701235	0.00256414	0.00297233	0.250263	0
evm.model.Contig480.56	NcLBD35	1.43028	1.6559	0.0587364	1.07541	0	0	0.520749	0
evm.model.Contig5.263	NcLBD36	1.75038	0.709927	0	0.943178	5.77478	1.64657	2.30058	3.32144
evm.model.Contig66.865	NcLBD37	14.4524	1.99068	6.3263	0.00634545	3.54168	9.49558	0.0549697	0.0248121
evm.model.Contig66.1038	NcLBD38	47.745	84.5405	88.2264	26.5179	119.674	37.9011	47.7929	140.75
evm.model.Contig66.1150.1	NcLBD39	4.48048	24.826	22.2289	0	0	0	1.44533	0.00902156
evm.model.Contig66.1395	NcLBD40	0	0	0	0	0	0	0	4.91863
evm.model.Contig66.1500	NcLBD41	0	0.00491675	1.35016	0	0.246919	0	0.0334721	0
evm.model.Contig421.276	NcLBD42	0	0	0	0	0	0	2.50177	0
evm.model.Contig421.275	NcLBD43	0	0	0	0	0	0	0	0
evm.model.Contig22.55.1	NcLBD44	0.0407944	3.51622	0.112316	0	0	0	0	0
evm.model.Contig22.85	NcLBD45	0	1.32261	0	0.0137291	0	0	0.545204	0
evm.model.Contig207.142	NcLBD46	0	0	0	25.6013	1.97317	3.09753	0.800747	0.840216
evm.model.Contig985.3	NcLBD47	19.5062	2.60186	0	212.916	2.10705	29.4552	5.13819	9.71053
evm.model.Contig583.114	NcLBD48	2.02118	0.232293	0	5.68541	0	0	0	0.058066
evm.model.Contig296.116	NcLBD49	0	0	0	0	0	0	0	0
evm.model.Contig296.85	NcLBD50	3.62725	0.553842	0.0640638	0	0	0	0	0
evm.model.Contig341.325	NcLBD51	0	0	0	0	1.12736	0	1.2957	0
evm.model.Contig341.326	NcLBD52	0	0	0	0	0	0	0	0
evm.model.Contig555.494	NcLBD53	15.358	14.9633	6.87325	5.00362	37.6362	6.50319	9.4133	36.7036
evm.model.Contig45.71	NcLBD54	10.982	5.36891	76.3052	17.2188	18.5805	38.7424	17.0516	50.6143
evm.model.Contig967.180	NcLBD55	0.0566734	4.26635	3.05737	1.20207	1.64776	2.43625	2.30551	0.0339297
evm.model.Contig184.817	NcLBD56	0	0	0	0	0	0	0	0
evm.model.Contig184.816	NcLBD57	0	0	1.47561	0	0	0	0	0
evm.model.Contig184.807	NcLBD58	0	0	0	0	0	0	0.475069	0
evm.model.Contig12.452	NcLBD59	99.806	32.9313	0.4491	0.471166	0	6.47504	4.56524	2.48004
evm.model.Contig55.95	NcLBD60	0	0	0	0	0	0.0938679	0	0.386183
evm.model.Contig55.316	NcLBD61	0	0	0	0	0	0	0.147023	0
evm.model.Contig333.43	NcLBD62	1.29644	0	0	0.825482	0	0	0	0
evm.model.Contig16.390	NcLBD63	5.91707	16.7804	18.3486	5.61456	0.523356	3.2761	2.27934	1.32062
evm.model.Contig383.106	NcLOB1	0	0	0	0	0	0	0	0
evm.model.Contig203.3	NcLOB2	0	0.0171639	0.531034	0.00451924	0.26459	0.0417353	0.228104	0.227781

## Sheet: IAA treatment
gene ID	gene name	IAA-0h	IAA-1h	IAA-4h	IAA-12h	IAA-24h
evm.model.Contig5.206	NcLBD1	0.275	0.25	0.114333	0.369333	0.113667
evm.model.Contig81.799	NcLBD2	4.58167	3.013	5.61067	23.7793	4.98833
evm.model.Contig96.158	NcLBD3	0.215	0.023	0.0796667	0.0533333	0.022
evm.model.Contig96.267	NcLBD4	0.114333	0.0163333	0.0993333	0.119333	0.308333
evm.model.Contig96.280	NcLBD5	0.193	0	0.346	0.203667	0.114333
evm.model.Contig96.306	NcLBD6	0	0	0	0	0
evm.model.Contig600.117	NcLBD7	0	0	0	0	0.0633333
evm.model.Contig256.121	NcLBD8	0.465333	0.112	0.135333	0.0943333	0.225667
evm.model.Contig256.120	NcLBD9	2.969	2.93	3.69967	3.418	2.827
evm.model.Contig54.241	NcLBD10	7.62167	3.086	10.2787	10.3023	4.25167
evm.model.Contig54.428	NcLBD11	0.126667	1.21	0.035	0.117	0.163667
evm.model.Contig396.21	NcLBD12	0.13	0.128	0.986333	0.142	0.117667
evm.model.Contig245.67	NcLBD13	1.129	0.59	0.502	0.128667	0.256333
evm.model.Contig855.40	NcLBD14	1.82233	0.26	3.17467	4.56633	1.28233
evm.model.Contig855.42	NcLBD15	0	0	0	0	0
evm.model.Contig81.691	NcLBD16	0	0	0	0	0
evm.model.Contig81.692	NcLBD17	0	0	0	0	0
evm.model.Contig81.694	NcLBD18	0	0	0	0	0
evm.model.Contig81.696	NcLBD19	0	0	0	0.108	0.310667
evm.model.Contig84.110	NcLBD20	0.237667	0.189333	18.5027	1.82233	0.992
evm.model.Contig84.231	NcLBD21	0.434	0.237333	0.335333	0.650333	0.834
evm.model.Contig84.251	NcLBD22	0	0	0	0	0
evm.model.Contig84.297	NcLBD23	0.0953333	0.023	0.0263333	0.0266667	0.0946667
evm.model.Contig394.168	NcLBD24	2.426	15.3327	16.985	1.80867	31.1697
evm.model.Contig66.688	NcLBD25	41.016	99.0213	59.0007	32.5207	34.4273
evm.model.Contig66.560	NcLBD26	0.273333	0.0186667	0.078	0.148667	0.270667
evm.model.Contig66.257	NcLBD27	0.0993333	0.0116667	0.158333	0.121	0.0363333
evm.model.Contig66.150	NcLBD28	2.69133	2.45633	5.59933	3.79233	2.67433
evm.model.Contig797.239	NcLBD29	0.556333	0.318333	0.465333	0.217333	0.415333
evm.model.Contig797.238	NcLBD30	0	0	0	0	0
evm.model.Contig81.237	NcLBD31	0	0	0	0	0
evm.model.Contig477.729	NcLBD32	58.7133	9.16233	10.221	21.8173	27.2417
evm.model.Contig35.242	NcLBD33	0	0	0	0	0
evm.model.Contig180.22	NcLBD34	0	0	0	0.0156667	0
evm.model.Contig480.56	NcLBD35	0.028	0.041	0.259333	0.0236667	0.0633333
evm.model.Contig5.263	NcLBD36	0.662333	0.679333	1.56633	0.283	0.315667
evm.model.Contig66.865	NcLBD37	0.618667	4.35467	1.58467	0.137667	10.219
evm.model.Contig66.1038	NcLBD38	31.8547	90.7813	46.4517	50.0873	46.1097
evm.model.Contig66.1150.1	NcLBD39	0.113	0.13	0.0413333	0.133	0.16
evm.model.Contig66.1395	NcLBD40	0	0	0	0	0
evm.model.Contig66.1500	NcLBD41	1.938	0.698333	5.65467	2.261	1.77033
evm.model.Contig421.276	NcLBD42	0.0403333	0.052	0.176667	0.181333	0.136333
evm.model.Contig421.275	NcLBD43	0.027	0	0.306	0.344667	0.522333
evm.model.Contig22.55.1	NcLBD44	0.00866667	0.0243333	0.062	0.047	0.06
evm.model.Contig22.85	NcLBD45	0	0	0.0543333	0	0.177
evm.model.Contig207.142	NcLBD46	1.349	9.76733	57.0847	24.4053	4.128
evm.model.Contig985.3	NcLBD47	9.014	0.225	2.56933	1.59167	5.934
evm.model.Contig583.114	NcLBD48	4.103	1.22	2.30967	1.86667	4.52867
evm.model.Contig296.116	NcLBD49	0.142	0	0	0	0.12
evm.model.Contig296.85	NcLBD50	0.500667	0.227	0.172333	0.0306667	0.132667
evm.model.Contig341.325	NcLBD51	0.09	0	1.79533	0.355	1.40867
evm.model.Contig341.326	NcLBD52	0.344667	0.196	3.174	1.19333	0.559333
evm.model.Contig555.494	NcLBD53	2.768	2.762	5.72633	3.31867	3.53467
evm.model.Contig45.71	NcLBD54	0.707667	2.76133	1.97633	1.56367	18.9113
evm.model.Contig967.180	NcLBD55	0.175	0.105333	0.111333	0.028	0.05
evm.model.Contig184.817	NcLBD56	0	0	0	0	0
evm.model.Contig184.816	NcLBD57	0.076	0.16	1.367	1.603	1.414
evm.model.Contig184.807	NcLBD58	0	0	0	0	0
evm.model.Contig12.452	NcLBD59	2.18567	2.09267	3.759	2.83733	5.73167
evm.model.Contig55.95	NcLBD60	0	0	0	0	0
evm.model.Contig55.316	NcLBD61	0.195667	0.017	0.0596667	0.062	0.286333
evm.model.Contig333.43	NcLBD62	0.0726667	0	0.0306667	0	0.0506667
evm.model.Contig16.390	NcLBD63	1.45767	1.93267	2.00167	2.05867	1.24633
evm.model.Contig383.106	NcLOB1	1.17267	4.946	6.896	9.997	7.65733
evm.model.Contig203.3	NcLOB2	0.369	0.896333	0.357	0.137	2.46033

## Sheet: GA treatment
gene ID	gene name	CK-1d	CK-3d	CK-7d	CK-14d	GA-1d	GA-3d	GA-7d	GA-14d
evm.model.Contig5.206	NcLBD1	0.0308845	0.0448975	0.0114089	0.106179	0	0.024565	0	0.0245736
evm.model.Contig81.799	NcLBD2	3.11793	1.38405	1.60478	1.26521	4.29508	2.93407	1.17591	2.6209
evm.model.Contig96.158	NcLBD3	1.09287	1.34617	0.691446	0.210629	0.272695	2.48895	2.3777	3.2925
evm.model.Contig96.267	NcLBD4	0.555518	2.1084	0.854303	2.29311	0.462073	2.45901	2.11356	4.08174
evm.model.Contig96.280	NcLBD5	0.0622759	0.727971	0.0731588	0.0430296	0.376541	0.941489	0.0382079	0
evm.model.Contig96.306	NcLBD6	0	0	0	0	0	0.126163	0	0.031531
evm.model.Contig600.117	NcLBD7	0	0.0590848	0	0	0.0321815	0	0	0
evm.model.Contig256.121	NcLBD8	0.299213	0.406282	0.338828	0.641783	0.174097	0.43479	0.266889	1.91392
evm.model.Contig256.120	NcLBD9	4.41869	4.33445	4.1222	3.84877	4.22892	4.42608	3.94981	3.99755
evm.model.Contig54.241	NcLBD10	0	0	0	0	0	0	0	0
evm.model.Contig54.428	NcLBD11	0.382358	0.312676	1.16444	0.377196	0.788516	0.112321	0.221698	0.962121
evm.model.Contig396.21	NcLBD12	0.339089	0.383326	0.212785	0.174577	0.115818	0.438554	0.126698	0.149527
evm.model.Contig245.67	NcLBD13	0	0	0	0	0	0	0	0
evm.model.Contig855.40	NcLBD14	3.22091	1.18659	1.71424	0.232709	3.85326	2.20966	2.74968	2.46193
evm.model.Contig855.42	NcLBD15	0	0	0	0	0	0	0	0
evm.model.Contig81.691	NcLBD16	0	0	0	0	0	0	0	0
evm.model.Contig81.692	NcLBD17	0	0	0	0	0	0	0	0
evm.model.Contig81.694	NcLBD18	0	0	0	0	0	0	0	0
evm.model.Contig81.696	NcLBD19	0	0	0	0	0	0	0	0
evm.model.Contig84.110	NcLBD20	0.180736	0.601119	0.29339	0.333447	0.585241	0.801601	0.703506	0.21304
evm.model.Contig84.231	NcLBD21	2.88887	7.65754	2.84272	3.30957	0.704035	1.65399	0.400679	0.320192
evm.model.Contig84.251	NcLBD22	0	0.0359108	0	0.0882923	0	0	0.0410794	0.0407426
evm.model.Contig84.297	NcLBD23	0.413049	0.0908653	0.0992545	0.262151	0.269409	0.127029	0	0.687659
evm.model.Contig394.168	NcLBD24	0	0	0	0	0	0	0	0
evm.model.Contig66.688	NcLBD25	0	0	0	0	0	0	0	0
evm.model.Contig66.560	NcLBD26	0.0725415	0.0102059	0	0.0110236	0	0.0330839	0	0
evm.model.Contig66.257	NcLBD27	0.209128	0.19266	0.199179	0.121411	0.298788	0.116496	0.203523	0.256695
evm.model.Contig66.150	NcLBD28	17.5884	20.968	23.8903	18.121	14.3587	17.8755	28.9949	11.9831
evm.model.Contig797.239	NcLBD29	0.529056	0.379174	0.188627	1.53174	0.184625	0.157206	0.0699867	1.01458
evm.model.Contig797.238	NcLBD30	0.173637	0	0.0295626	0	0	0.0315116	0.0970791	0.0611665
evm.model.Contig81.237	NcLBD31	0	0	0	0	0	0	0	0
evm.model.Contig477.729	NcLBD32	0	0	0	0	0	0	0	0
evm.model.Contig35.242	NcLBD33	0	0.0516899	0.304633	0.210165	0.0501216	0	0.156911	0.150309
evm.model.Contig180.22	NcLBD34	0	0	0	0	0	0	0	0
evm.model.Contig480.56	NcLBD35	0.990021	0.0829364	0.419789	0.608764	1.361	0.70598	0.316179	0.891745
evm.model.Contig5.263	NcLBD36	0	0	0	0	0	0	0	0
evm.model.Contig66.865	NcLBD37	0.696998	3.23776	1.55069	2.65046	6.15564	5.81748	4.23872	0.785762
evm.model.Contig66.1038	NcLBD38	0	0	0	0	0	0	0	0
evm.model.Contig66.1150.1	NcLBD39	0.0113029	0.0832706	0.0687305	0.119433	0.0135923	0.113652	0	0.39384
evm.model.Contig66.1395	NcLBD40	0	0	0	0	0	0	0	0
evm.model.Contig66.1500	NcLBD41	8.08987	4.7369	2.89821	2.94857	1.96584	3.49508	0.932055	1.01824
evm.model.Contig421.276	NcLBD42	0	0	0	0	0	0	0	0
evm.model.Contig421.275	NcLBD43	0.0381758	0	0.0214089	0.0441186	0.0635687	0	0.021703	0.0851244
evm.model.Contig22.55.1	NcLBD44	0.0484678	0.0782978	0.150176	0.425208	0.0783295	0.00912193	0.0446079	0.190965
evm.model.Contig22.85	NcLBD45	0.138371	0.257407	0.0552876	0	0.166572	0	0.0296553	0.112109
evm.model.Contig207.142	NcLBD46	3.38539	6.02203	1.31236	1.09374	3.7438	6.48114	0.94426	1.34032
evm.model.Contig985.3	NcLBD47	0	0	0	0	0	0	0	0
evm.model.Contig583.114	NcLBD48	6.78392	0.981333	3.68853	0.524032	1.94739	1.64842	0.255309	0.784765
evm.model.Contig296.116	NcLBD49	0.278001	0.191826	0.0755093	0.0888242	0.0388901	0.282884	0.0826537	0.0781162
evm.model.Contig296.85	NcLBD50	0.132329	0.0288922	0.193248	0.093736	0.0841344	0.0587195	0	0.0292362
evm.model.Contig341.325	NcLBD51	0.156387	0.356341	0.022735	0.102314	0.0468374	0.121895	0.0248861	0.115693
evm.model.Contig341.326	NcLBD52	0.0577937	0.0987542	0.0502683	0.0279258	0.0490469	0.0254674	0.0259858	0.199678
evm.model.Contig555.494	NcLBD53	14.9228	19.0793	20.1499	13.6807	9.11911	1.95663	8.04697	1.04776
evm.model.Contig45.71	NcLBD54	5.01138	2.66714	2.65345	3.56712	7.00327	6.17549	6.33855	1.92884
evm.model.Contig967.180	NcLBD55	7.07399	6.52006	5.30975	4.39834	6.65024	5.35669	5.65641	4.99169
evm.model.Contig184.817	NcLBD56	0	0	0	0	0	0	0	0
evm.model.Contig184.816	NcLBD57	0.758149	0.097479	0.0399342	0.164589	0.039997	0.495303	0.147005	3.99005
evm.model.Contig184.807	NcLBD58	0	0	0	0.0442752	0	0	0.0902665	0
evm.model.Contig12.452	NcLBD59	5.2104	7.40895	10.1119	2.54767	3.08706	0.552787	9.083	0.778562
evm.model.Contig55.95	NcLBD60	0	0	0	0	0	0.0161031	0	0
evm.model.Contig55.316	NcLBD61	0.063198	0.114064	0.0957393	0.0816245	0.0384657	0.0199113	0.119306	0.269786
evm.model.Contig333.43	NcLBD62	0.168034	0.352124	0.0574678	0.307631	0.344152	0.561363	0.293983	0.77313
evm.model.Contig16.390	NcLBD63	2.85474	3.81941	2.55666	2.83969	3.27115	3.81506	2.44358	3.2918
evm.model.Contig383.106	NcLOB1	0.0568748	0.0161768	0.0153234	0	0.0159727	0.277986	0	0
evm.model.Contig203.3	NcLOB2	0.0093432	0	0.169308	0.120063	0.0339181	0.0117748	0.0346246	0.0807859

## Sheet: ACC treatment
gene ID	gene name	CK-0d	CK-1d	CK-3d	CK-7d	CK-14d	ACC-0d	ACC-1d	ACC-3d	ACC-7d	ACC-14d
evm.model.Contig5.206	NcLBD1	0.0307109	0.0331745	0.0732915	0.0123856	0	0.0225857	0	0	0	0.0117958
evm.model.Contig81.799	NcLBD2	0.423008	0.569037	1.13544	0.509186	0.443055	0.366313	0.335895	0.340539	0.619928	0.852899
evm.model.Contig96.158	NcLBD3	2.51557	2.34856	2.73372	0.914662	1.4922	0.4617	2.43954	0.9141	1.45436	2.3281
evm.model.Contig96.267	NcLBD4	2.64092	5.49572	11.1966	8.44962	2.59465	0.609778	5.01395	5.1976	3.05435	1.87451
evm.model.Contig96.280	NcLBD5	0.667293	0.497864	0	0	0.0403693	5.60269	0.972303	0.440529	0.192483	0
evm.model.Contig96.306	NcLBD6	0	0	0	0	0.409984	0	0	0	0	0.348688
evm.model.Contig600.117	NcLBD7	0	0	0	0.0335163	0	0	0	0.0330054	0	0
evm.model.Contig256.121	NcLBD8	1.31847	0.934463	1.0013	1.0192	0.848548	1.19212	1.0142	0.684303	0.684054	0.928733
evm.model.Contig256.120	NcLBD9	4.88299	4.22903	4.97684	4.68352	4.82618	4.54751	4.58873	3.47441	4.21168	4.40932
evm.model.Contig54.241	NcLBD10	7.52619	13.7079	18.8399	14.6956	23.9352	5.77846	19.9475	9.1288	14.8486	22.2334
evm.model.Contig54.428	NcLBD11	0.064241	0.101004	0.190623	0.0368607	0	0.172476	0.0367116	0.543975	0.191639	0.143996
evm.model.Contig396.21	NcLBD12	0.110601	0.587186	0.0527481	0.0815082	0.00778897	0.0354664	0.368699	0.0274081	0.16373	0.0784434
evm.model.Contig245.67	NcLBD13	0	0	0	0	0	0	0	0	0	0
evm.model.Contig855.40	NcLBD14	2.02821	1.48424	0.256226	0.400797	0.191981	5.28428	3.11902	6.68072	2.10582	0.25807
evm.model.Contig855.42	NcLBD15	0	0	0	0	0	0	0	0	0	0
evm.model.Contig81.691	NcLBD16	0	0	0	0	0	0	0	0	0	0
evm.model.Contig81.692	NcLBD17	0	0	0	0	0	0	0	0	0	0
evm.model.Contig81.694	NcLBD18	0	0	0	0	0	0	0	0	0	0
evm.model.Contig81.696	NcLBD19	0	0	0	0	0	0	0	0	0	0
evm.model.Contig84.110	NcLBD20	0.400786	1.5874	0.162739	0.210776	0.359728	0.311957	1.8784	0.445579	0.875182	0.247929
evm.model.Contig84.231	NcLBD21	4.52251	19.245	15.2984	19.6837	13.439	2.14792	19.7662	3.05537	10.2791	12.3453
evm.model.Contig84.251	NcLBD22	0	0.0725627	0	0.117832	0	0	0.0733998	0	0.191049	0
evm.model.Contig84.297	NcLBD23	0.233997	0.345533	0.183398	0.554458	0.698994	0.0942052	0.308559	0.123485	0.347621	0.640664
evm.model.Contig394.168	NcLBD24	38.4867	18.2099	9.48681	7.17888	4.21928	47.0402	47.416	30.9658	16.0117	4.3909
evm.model.Contig66.688	NcLBD25	24.4955	53.1521	54.9044	76.6945	100.414	44.0781	62.128	31.4613	65.269	111.711
evm.model.Contig66.560	NcLBD26	0.00970198	0.0298146	0.0107909	0.0108829	0.0226898	0.0101294	0.0944719	0.0329693	0	0
evm.model.Contig66.257	NcLBD27	0.342106	0.279952	0.194742	0.323305	0.130445	0.288659	0.238071	0.164418	0.146395	0.0681186
evm.model.Contig66.150	NcLBD28	5.02142	10.611	3.92522	8.37887	9.19194	4.35489	12.9186	6.61694	8.87898	7.14003
evm.model.Contig797.239	NcLBD29	2.1284	1.70348	1.67132	1.55346	1.70868	1.14479	1.11859	0.863618	1.70178	2.04782
evm.model.Contig797.238	NcLBD30	0.103354	0.0288014	0.411413	0.0312968	0	0	0	0.375217	0.093005	0
evm.model.Contig81.237	NcLBD31	0	0	0	0	0	0	0	0	0	0
evm.model.Contig477.729	NcLBD32	47.1696	44.7285	23.9251	32.1943	53.8539	63.9839	71.2377	19.5562	32.573	28.3009
evm.model.Contig35.242	NcLBD33	0	0	0	0	0	0	0	0	0	0
evm.model.Contig180.22	NcLBD34	29.168	21.4866	25.8018	26.5076	21.6418	40.9423	22.2994	40.5125	25.0308	20.3213
evm.model.Contig480.56	NcLBD35	0.119536	0.16451	0.687163	0.247744	0.454092	0.0422955	0.132928	0.043387	0.718862	1.26455
evm.model.Contig5.263	NcLBD36	10.0737	13.4884	9.76094	8.55891	8.59064	14.9444	9.27587	13.6246	10.7287	8.23175
evm.model.Contig66.865	NcLBD37	6.79686	2.83367	5.35598	0.933932	0.901975	4.92457	3.74592	3.86094	1.31471	0.959652
evm.model.Contig66.1038	NcLBD38	84.7179	114.48	93.5559	138.673	148.162	113.176	121.749	70.5725	107.274	162.03
evm.model.Contig66.1150.1	NcLBD39	0.057101	0.0901641	0.286269	0.0984367	0.584092	0.0799274	0.0792917	0.111351	0.117131	0.333743
evm.model.Contig66.1395	NcLBD40	0	0	0	0	0	0	0	0	0	0
evm.model.Contig66.1500	NcLBD41	3.15294	4.19443	0.75867	2.94728	1.41447	1.7473	6.18197	1.50423	5.87853	4.17613
evm.model.Contig421.276	NcLBD42	0	0	0	0	0	0	0	0	0.0160559	0
evm.model.Contig421.275	NcLBD43	0	0	0.0219798	0.0215295	0.0623902	0.0431163	0	0.0455355	0.0183044	0.06154
evm.model.Contig22.55.1	NcLBD44	0.377386	0.22145	0.301977	0.467246	0.270565	0.0941898	0.194286	0.271522	0.384824	0.236492
evm.model.Contig22.85	NcLBD45	0.0473583	0.157758	0	0.0850632	0.0537587	0.296557	0.0285653	0.136833	0.113812	0
evm.model.Contig207.142	NcLBD46	0.194061	0.11981	0.57621	1.13911	0.776195	1.26818	0.852319	2.8914	1.42147	1.22496
evm.model.Contig985.3	NcLBD47	3.17607	3.93399	7.51402	4.84294	10.0699	0.928253	2.9436	4.06849	4.03609	16.0154
evm.model.Contig583.114	NcLBD48	0.0792047	0.777264	0.166632	0.486545	0.810458	0.11805	0.855594	0.403616	0.470369	2.47638
evm.model.Contig296.116	NcLBD49	0	0.0367825	0	0	0.524417	0	0	0.040362	0	0.0780699
evm.model.Contig296.85	NcLBD50	0.0456407	0.0133317	0	0	0.0814597	0	0	0	0.0431355	0.0626191
evm.model.Contig341.325	NcLBD51	0.378973	4.02609	0.219632	0.455915	0.575367	3.40959	3.57207	2.87176	4.04387	1.42362
evm.model.Contig341.326	NcLBD52	0.110007	0.207459	0.0498398	0.0496918	0.0942135	0.199032	0.0500613	0.140618	0.0884151	0
evm.model.Contig555.494	NcLBD53	17.4742	87.5878	22.8316	62.1131	57.4185	21.9927	81.1913	15.5184	48.3907	36.5447
evm.model.Contig45.71	NcLBD54	30.4401	7.89897	13.0366	8.74695	4.59069	33.1434	22.6728	11.3501	15.0379	4.88511
evm.model.Contig967.180	NcLBD55	5.05198	4.57319	4.95631	4.06247	4.33357	5.68779	5.06054	4.33379	4.34748	5.03014
evm.model.Contig184.817	NcLBD56	0	0	0	0	0.0193308	0	0	0	0	0
evm.model.Contig184.816	NcLBD57	1.23893	0.055931	0.0204996	0	0.494909	0.837786	6.16887	0.0615315	0.0341433	0.51078
evm.model.Contig184.807	NcLBD58	0	0	0	0	0.043237	0	0.170745	0	0.0432392	0
evm.model.Contig12.452	NcLBD59	22.8944	50.6126	19.9276	35.9108	24.6883	12.277	40.4477	12.8254	26.5364	13.7961
evm.model.Contig55.95	NcLBD60	0.0282338	0.0144606	0	0	0	0.0305479	0.0157711	0.0342389	0	0
evm.model.Contig55.316	NcLBD61	0.10133	0.1263	0.0413012	0.0194254	0.0409671	0.0942666	0.0195699	0.0753017	0.0165155	0
evm.model.Contig333.43	NcLBD62	0.0260572	0.187263	0.0307182	0.0292287	0.112647	0	0	0.0295158	0.17197	0.107045
evm.model.Contig16.390	NcLBD63	3.70968	2.66778	2.8735	3.05908	3.00659	4.59477	3.63937	2.82396	2.69013	2.39923
evm.model.Contig383.106	NcLOB1	0.300775	0.0149288	0	0	0	0.218241	0.323558	0	0.0321386	0.027139
evm.model.Contig203.3	NcLOB2	0.0484988	0	0	0	0	0	0.0115728	0.216261	0.0115785	0

## Sheet: MeJA treatment
gene ID	gene name	MeJa-0h	MeJa-2h	MeJa-4h	MeJa-8h	MeJa-12h	MeJa-24h	MeJa-48h	MeJa-72h	MeJa-96h
evm.model.Contig5.206	NcLBD1	0	0	0.116667	0	0.0333333	0	0.103333	0	0.61
evm.model.Contig81.799	NcLBD2	2.79333	6.38333	11.2533	8.05333	0.99	5.45333	11.0233	7.26667	27.1933
evm.model.Contig96.158	NcLBD3	0	0.24	0.0366667	0.0533333	0.17	0.0633333	0.173333	0.146667	0.373333
evm.model.Contig96.267	NcLBD4	9.51333	8.91	7.65333	9.81333	13.7267	6.87667	20.2133	7.57667	15.4433
evm.model.Contig96.280	NcLBD5	0.04	0.203333	0	0.0433333	0.09	0.05	0.13	0.0666667	0.0366667
evm.model.Contig96.306	NcLBD6	0.173333	0.186667	0.246667	0.473333	1.93667	0.496667	1.03667	0.32	0.28
evm.model.Contig600.117	NcLBD7	0	0	0	0	0	0	0.0366667	0.0266667	0.116667
evm.model.Contig256.121	NcLBD8	0.03	0.0833333	0.766667	0.376667	3.53	1.3	1.56667	0.656667	0.36
evm.model.Contig256.120	NcLBD9	4.91	5.94333	5.38	5.2	4.61667	6.07667	4.82	6.06	5.63667
evm.model.Contig54.241	NcLBD10	0.02	0.0266667	0.183333	0.03	1.02333	0.313333	0.216667	0	0.106667
evm.model.Contig54.428	NcLBD11	0.5	0.246667	0.0866667	0.04	0.123333	0.0366667	0.333333	0.16	0.2
evm.model.Contig396.21	NcLBD12	0.08	3.65333	0.86	0	0.75	0.696667	1.33667	0.673333	10.0433
evm.model.Contig245.67	NcLBD13	0	0	0	0	0	0	0	0.1	0.58
evm.model.Contig855.40	NcLBD14	0.0666667	1.61667	0.146667	1.6	0.786667	0.916667	0.94	1.00333	1.21333
evm.model.Contig855.42	NcLBD15	0	0	0	0	0	0	0	0	0
evm.model.Contig81.691	NcLBD16	0	0	0	0	0	0	0	0	0
evm.model.Contig81.692	NcLBD17	0	0	0	0	0	0	0	0	0
evm.model.Contig81.694	NcLBD18	0	0	0	0	0	0.0366667	0	0	0
evm.model.Contig81.696	NcLBD19	0	0	0	0	0	0	0	0	0
evm.model.Contig84.110	NcLBD20	0.42	0.673333	0.243333	0.153333	0.563333	2.14667	0.653333	0.68	2.76
evm.model.Contig84.231	NcLBD21	11.2	11.9333	6.95333	6.71	6.22667	5.46667	7.32667	6.35	11.1567
evm.model.Contig84.251	NcLBD22	0	0.0466667	0.0466667	0	0	0	0.09	0	0
evm.model.Contig84.297	NcLBD23	0.58	0.283333	0.733333	0.56	4.75333	6.90333	3.63333	3.12333	4.10667
evm.model.Contig394.168	NcLBD24	1.31	6.14333	3.98333	1.34	9.54667	11.69	5.09	6.09333	6.63
evm.model.Contig66.688	NcLBD25	17.0367	51.5867	77.3167	39.0433	37.8533	39.8433	65.31	94.3733	65.3233
evm.model.Contig66.560	NcLBD26	0	0.02	0.08	0.0533333	0	0	0	0.05	0.0333333
evm.model.Contig66.257	NcLBD27	0.11	0.306667	0.0833333	0.0166667	0.193333	0.14	0.143333	0.18	0.123333
evm.model.Contig66.150	NcLBD28	0.0433333	1.31	1.11	1.76667	2.85333	2.46	1.03	1.79667	8.45667
evm.model.Contig797.239	NcLBD29	0.06	0.0833333	0.686667	0.03	2.63	1.19667	1.36	0.586667	0.313333
evm.model.Contig797.238	NcLBD30	0	0	0	0.0266667	0	0	0.0333333	0	0.05
evm.model.Contig81.237	NcLBD31	0	0	0	0	0	0	0	0	0
evm.model.Contig477.729	NcLBD32	0.943333	5.19667	6.91333	12.0767	3.69	1.06333	3.98333	7.15333	10.7933
evm.model.Contig35.242	NcLBD33	0.0533333	0.27	0	0.0433333	0.06	0	0.293333	0.123333	0.0666667
evm.model.Contig180.22	NcLBD34	23.7767	34.2833	31.5567	20.79	43.4767	45.9	32.8	34.6733	26.95
evm.model.Contig480.56	NcLBD35	0.15	0.756667	0.953333	0.0766667	0.563333	2.91	0.31	0.3	1
evm.model.Contig5.263	NcLBD36	42.42	19.9933	28.8367	17.81	28.0467	12.98	9.92	7.1	12.3433
evm.model.Contig66.865	NcLBD37	5.08667	5.87333	4.23667	4.34	13.25	9.05667	13.9467	8.94	16.7833
evm.model.Contig66.1038	NcLBD38	26.4333	42.6367	77.78	36.6833	40.3967	52.9567	66.9533	52.2333	66.8733
evm.model.Contig66.1150.1	NcLBD39	0	0.04	0.42	0.126667	3.75	0.946667	0.673333	0.0733333	0.0766667
evm.model.Contig66.1395	NcLBD40	0	0	0	0	0	0	0	0	0.1
evm.model.Contig66.1500	NcLBD41	0	0.876667	0.0466667	0.0433333	0.223333	1.25333	0.693333	0.726667	3.94333
evm.model.Contig421.276	NcLBD42	0	0	0	0	0	0	0	0	0
evm.model.Contig421.275	NcLBD43	0.0933333	0.0633333	0	0.203333	0	0.133333	0.0333333	0.12	0.13
evm.model.Contig22.55.1	NcLBD44	0	0	0	0	0	0	0	0	0
evm.model.Contig22.85	NcLBD45	0.473333	0.646667	0.413333	0.426667	0	6.35333	1.25333	2.24667	2.42667
evm.model.Contig207.142	NcLBD46	6.84667	10.6167	7.99	2.63333	13.8733	19.6033	14.3467	9.20333	33.11
evm.model.Contig985.3	NcLBD47	13.3633	25.0733	13.1567	6.63	18.7533	48.3733	20.5633	32.2633	47.98
evm.model.Contig583.114	NcLBD48	8.61333	24.6667	16.26	4.18	4.66667	46.2633	46.4	26.08	62.1267
evm.model.Contig296.116	NcLBD49	0	0	0	0	0	0.15	0.0466667	0.09	0.05
evm.model.Contig296.85	NcLBD50	0.346667	0.376667	0.453333	0.33	0.09	3.55	1.21333	1.39	3.65667
evm.model.Contig341.325	NcLBD51	0	0	0	0.11	0.0633333	0	0.0333333	0.55	0.146667
evm.model.Contig341.326	NcLBD52	0.176667	0	0	0	0.11	0.0333333	0.146667	0.206667	0.02
evm.model.Contig555.494	NcLBD53	0.463333	2.69	2.31667	2.27333	3.4	1.45	2.32667	0.95	2.59333
evm.model.Contig45.71	NcLBD54	3.6	6.51333	5.32333	5.22	22.5133	15.64	23.84	15.0767	29.1233
evm.model.Contig967.180	NcLBD55	9.57	8.68	9.74	8.54	9.04	9.56333	11.6833	8.47333	10.1867
evm.model.Contig184.817	NcLBD56	0	0	0	0	0	0	0	0	0
evm.model.Contig184.816	NcLBD57	0	0.0266667	0	0	0	0	0	0	0
evm.model.Contig184.807	NcLBD58	0.106667	0.0433333	0.0566667	0	0	0	0	0	0
evm.model.Contig12.452	NcLBD59	0	0.416667	1.13	1.61333	2.30333	0.766667	0.413333	0.32	1.04667
evm.model.Contig55.95	NcLBD60	0	0	0	0	0	0	0	0	0
evm.model.Contig55.316	NcLBD61	0.0266667	0	0	0.0566667	0.0866667	0.0533333	0.0833333	0.0433333	0.0666667
evm.model.Contig333.43	NcLBD62	6.8	8.29667	0.9	4.18667	0.9	9.4	6	12.39	11.0933
evm.model.Contig16.390	NcLBD63	2.78	4.33	3.43333	4.59	3.3	3.85667	3.03333	5.34667	3.89667
evm.model.Contig383.106	NcLOB1	0	0	0	0	0	0	0	0	0
evm.model.Contig203.3	NcLOB2	0.25	0.25	0.73	0.45	1.36	0.64	1.27	1.13	3.23

## Sheet: Cold  treatment
gene ID	gene name	Cold-0h	Cold-2h	Cold-4h	Cold-8h	Cold-12h	Cold-24h	Cold-36h
evm.model.Contig5.206	NcLBD1	0.0799151	0.189106	0.0415153	0.0603267	0.0185887	0.0681947	0.0777242
evm.model.Contig81.799	NcLBD2	11.9639	1.04172	2.63227	1.10975	0.598655	0.477397	4.39218
evm.model.Contig96.158	NcLBD3	0	0	0.0454995	0	0	0.0119086	0
evm.model.Contig96.267	NcLBD4	4.30771	3.08536	2.89633	2.0313	1.2342	1.52294	0.164906
evm.model.Contig96.280	NcLBD5	0	0	0	0	0	0.0182273	0
evm.model.Contig96.306	NcLBD6	0	0	0	0	0	0	0
evm.model.Contig600.117	NcLBD7	0.0733345	0	0	0	0	0	0
evm.model.Contig256.121	NcLBD8	0.304122	0.315499	0.266005	0.282675	0.049671	0.174735	0.156744
evm.model.Contig256.120	NcLBD9	6.49699	4.86273	4.02068	4.63209	3.41645	3.32202	3.22973
evm.model.Contig54.241	NcLBD10	0	0	0	0.0845217	0.246472	0.426062	0.0935016
evm.model.Contig54.428	NcLBD11	0.0639822	0.0179155	0.182205	0.0568157	0.0156405	0.172153	0.0348034
evm.model.Contig396.21	NcLBD12	0.00910059	0.0414178	0.00667594	0	0.00343401	0.0175842	0.00705474
evm.model.Contig245.67	NcLBD13	0	0.0563392	0.0135404	0.0173747	0	0	0
evm.model.Contig855.40	NcLBD14	1.48997	0.247909	0.313171	0.299222	0.213349	0.34597	0.250552
evm.model.Contig855.42	NcLBD15	0	0	0	0	0	0	0
evm.model.Contig81.691	NcLBD16	0	0	0	0	0	0	0
evm.model.Contig81.692	NcLBD17	0	0	0	0	0	0	0
evm.model.Contig81.694	NcLBD18	0	0	0	0	0	0	0
evm.model.Contig81.696	NcLBD19	0	0	0	0	0	0	0.527323
evm.model.Contig84.110	NcLBD20	0.0910138	0	0.0383059	0.0100558	0.0672681	0.040904	0
evm.model.Contig84.231	NcLBD21	0.0802528	0.116531	0.0221347	0.0267881	0	0.0631324	0.0643387
evm.model.Contig84.251	NcLBD22	0	0	0	0	0.0182599	0.0361164	1.04167
evm.model.Contig84.297	NcLBD23	0.0212128	0	0.0674596	0.0910404	0.0462031	0.035436	0
evm.model.Contig394.168	NcLBD24	0.210533	0.238338	1.03988	0.237975	0.360475	0.511125	0.276918
evm.model.Contig66.688	NcLBD25	40.0359	53.9885	60.9172	56.0603	47.2395	38.3767	5.71926
evm.model.Contig66.560	NcLBD26	0.00459282	0.0558733	0.0214343	0.00621273	0	0	0
evm.model.Contig66.257	NcLBD27	0.0173826	0	0.0413616	0.00619544	0	0.00600952	0.0128721
evm.model.Contig66.150	NcLBD28	0.304075	0.143898	0.211698	0.233988	0.426997	0.260732	0.314655
evm.model.Contig797.239	NcLBD29	0.519714	0.216919	0.132691	0.187402	0.0577443	0.0156661	0.238883
evm.model.Contig797.238	NcLBD30	0	0	0	0	0	0	0
evm.model.Contig81.237	NcLBD31	0	0	0	0	0	0	0
evm.model.Contig477.729	NcLBD32	4.67631	18.9487	29.6376	34.947	29.687	24.7349	2.73279
evm.model.Contig35.242	NcLBD33	0	0	0	0	0	0	0
evm.model.Contig180.22	NcLBD34	10.4209	10.2254	20.5417	17.3691	32.6253	41.0118	75.1951
evm.model.Contig480.56	NcLBD35	0.0634589	0.0820875	0.010101	0	0	0.020492	0.0199525
evm.model.Contig5.263	NcLBD36	1.13438	1.08312	0.686592	0.702425	0.450867	0.604929	1.08551
evm.model.Contig66.865	NcLBD37	0.472004	0.702105	4.4949	12.0704	14.7313	16.5112	0.138612
evm.model.Contig66.1038	NcLBD38	32.7122	40.0316	52.0724	55.8045	54.5771	41.592	7.99468
evm.model.Contig66.1150.1	NcLBD39	0.0376057	0.0409931	0.016996	0.074971	0.0119292	0.00661642	0.200859
evm.model.Contig66.1395	NcLBD40	0	0	0	0	0	0	0
evm.model.Contig66.1500	NcLBD41	0.0377336	0.0126288	0.00632834	0.0241353	0.00598574	0.0371911	0
evm.model.Contig421.276	NcLBD42	0	0.00928443	0	0	0.00734985	0	0.00840696
evm.model.Contig421.275	NcLBD43	0	0	0	0	0	0	0
evm.model.Contig22.55.1	NcLBD44	0	0	0	0	0	0	0
evm.model.Contig22.85	NcLBD45	0	0.0557601	0	0.0139174	0.0121699	0.0126024	0.204391
evm.model.Contig207.142	NcLBD46	2.61498	0.39903	1.404	0.263035	0.449805	0.312683	3.79552
evm.model.Contig985.3	NcLBD47	0.220564	0.166004	0.181445	0.096352	0	0.0520783	0.0174178
evm.model.Contig583.114	NcLBD48	0.836296	0.0831917	0.48697	0.153339	0.0139246	0.063608	0.0811164
evm.model.Contig296.116	NcLBD49	0.119573	0	0.0357123	0	0.0169596	0	1.50075
evm.model.Contig296.85	NcLBD50	0.0136093	0.0830081	0	0.0061963	0	0.00636543	0
evm.model.Contig341.325	NcLBD51	0.021463	0	0	0	0	0	0
evm.model.Contig341.326	NcLBD52	0.0106064	0.0232613	0.0335433	0.0530853	0.0386795	0.0118033	0
evm.model.Contig555.494	NcLBD53	0.0645601	0.104643	0.100289	0.0561961	0.0139371	0	4.16124
evm.model.Contig45.71	NcLBD54	1.01302	2.06599	18.2161	9.70889	15.4305	7.18243	42.1582
evm.model.Contig967.180	NcLBD55	4.04023	3.52504	2.73944	2.293	2.03988	2.2968	3.17187
evm.model.Contig184.817	NcLBD56	0	0	0	0	0	0	0
evm.model.Contig184.816	NcLBD57	0	0	0	0	0	0	0
evm.model.Contig184.807	NcLBD58	0	0	0	0	0	0	0
evm.model.Contig12.452	NcLBD59	0.177557	0.198027	0.098124	0.0311858	0.0307816	0.0171591	0.105704
evm.model.Contig55.95	NcLBD60	1.73648	1.65172	1.70316	1.63293	1.54633	2.02613	2.88175
evm.model.Contig55.316	NcLBD61	0.0847694	0.224888	0.576104	0.723345	0.853639	1.09877	0.331011
evm.model.Contig333.43	NcLBD62	0	0	0	0	0	0	0
evm.model.Contig16.390	NcLBD63	5.22095	3.75938	3.72338	3.54923	3.267	2.67534	1.56501
evm.model.Contig383.106	NcLOB1	0	0	0	0	0.0635982	0.302198	1.35973
evm.model.Contig203.3	NcLOB2	0.614445	1.72938	6.20808	5.9564	9.30344	5.92334	1.02971

## Sheet: NaCl  treatment
gene ID	gene name	NaCl-0h	NaCl-1h	NaCl-4h	NaCl-12h	NaCl-24h
evm.TU.Contig5.206	NcLBD1	0.233667	2.213	0.127333	0.0663333	0.226333
evm.TU.Contig81.799	NcLBD2	2.40633	1.75067	1.58733	1.022	2.625
evm.TU.Contig96.158	NcLBD3	0.206333	0.0296667	0	0.055	0
evm.TU.Contig96.267	NcLBD4	0.0666667	0.0436667	0	0.138333	0.079
evm.TU.Contig96.280	NcLBD5	0.372	14.1207	4.95733	2.96933	0.721
evm.TU.Contig96.306	NcLBD6	0	0	0	0	0
evm.TU.Contig600.117	NcLBD7	0	0.0786667	0	0	0
evm.TU.Contig256.121	NcLBD8	0.698333	0.103667	0.422333	0.473667	0.528
evm.TU.Contig256.120	NcLBD9	2.219	3.845	3.805	3.153	2.65567
evm.TU.Contig54.241	NcLBD10	5.45933	6.001	12.096	27.3433	28.1597
evm.TU.Contig54.428	NcLBD11	3.13567	3.066	0	0.0413333	1.80667
evm.TU.Contig396.21	NcLBD12	0.362667	0.595667	0.802667	2.19767	1.369
evm.TU.Contig245.67	NcLBD13	0.226333	0.239333	0.0676667	0.19	0.122667
evm.TU.Contig855.40	NcLBD14	0	0	5.22467	2.25833	2.003
evm.TU.Contig855.42	NcLBD15	0	0	0	0	0
evm.TU.Contig81.691	NcLBD16	0	0	0	0	0
evm.TU.Contig81.692	NcLBD17	0	0	0	0	0
evm.TU.Contig81.694	NcLBD18	0	0.103	0	0	0
evm.TU.Contig81.696	NcLBD19	0.0626667	0.206333	0	0	0
evm.TU.Contig84.110	NcLBD20	0.313	0.367667	0.347333	1.32567	1.49833
evm.TU.Contig84.231	NcLBD21	0.063	0.502	0.0943333	0.0583333	0.177333
evm.TU.Contig84.251	NcLBD22	0.0506667	0	0.123333	0.0836667	0
evm.TU.Contig84.297	NcLBD23	0.532	0.146333	0.111667	0.324	0.305333
evm.TU.Contig394.168	NcLBD24	22.6733	147.465	37.817	50.5253	43.4743
evm.TU.Contig66.688	NcLBD25	41.707	33.6497	51.082	31.1027	30.4653
evm.TU.Contig66.560	NcLBD26	0.196667	0.886667	2.688	2.384	1.487
evm.TU.Contig66.257	NcLBD27	0.8	0.0883333	0.291333	0.361	0.325667
evm.TU.Contig66.150	NcLBD28	8.57067	4.80333	7.84733	10.219	11.548
evm.TU.Contig797.239	NcLBD29	1.22033	0.586667	0.287333	0.516333	0.644333
evm.TU.Contig797.238	NcLBD30	0	0	0	0	0
evm.TU.Contig81.237	NcLBD31	0	0	0	0	0
evm.TU.Contig477.729	NcLBD32	28.9873	15.2907	38.3047	40.452	51.58
evm.TU.Contig35.242	NcLBD33	0	0	0	0	0
evm.TU.Contig180.22	NcLBD34	0.0183333	0.00866667	0.0243333	0.0113333	0.034
evm.TU.Contig480.56	NcLBD35	0.158333	0	0.056	0.145667	0.0296667
evm.TU.Contig5.263	NcLBD36	0.220667	0.967	0.469333	0.550667	0.433
evm.TU.Contig66.865	NcLBD37	2.38267	161.393	16.665	26.4927	33.689
evm.TU.Contig66.1038	NcLBD38	23.6743	37.4107	42.412	29.3607	33.7327
evm.TU.Contig66.1150	NcLBD39	1.18567	3.61033	2.983	1.46033	1.49167
evm.TU.Contig66.1395	NcLBD40	0	0	0	0	0
evm.TU.Contig66.1500	NcLBD41	3.00933	5.39767	6.064	7.30067	4.98267
evm.TU.Contig421.276	NcLBD42	0	0.229	0.025	0.335	0.687
evm.TU.Contig421.275	NcLBD43	0.693333	0.303667	0.131333	1.06967	2.695
evm.TU.Contig22.55	NcLBD44	1.017	0.371	1.16133	1.286	1.225
evm.TU.Contig22.85	NcLBD45	1.52533	9.09533	3.32567	3.396	2.20133
evm.TU.Contig207.142	NcLBD46	1.27267	2.056	2.58667	4.72933	2.58133
evm.TU.Contig985.3	NcLBD47	3.92867	2.955	11.6477	46.1093	38.4343
evm.TU.Contig583.114	NcLBD48	6.586	4.633	2.55367	5.03933	3.29533
evm.TU.Contig296.116	NcLBD49	0.329667	0.136333	0.303333	0.507	0.106
evm.TU.Contig296.85	NcLBD50	5.12333	6.623	2.89433	2.26467	2.37633
evm.TU.Contig341.325	NcLBD51	0.573	0.171333	0.743667	1.55067	2.60367
evm.TU.Contig341.326	NcLBD52	0.128	0.148667	0.236667	0.995	2.59667
evm.TU.Contig555.494	NcLBD53	1.15667	5.038	10.055	15.2343	4.745
evm.TU.Contig45.71	NcLBD54	12.2147	91.2447	21.4493	31.889	17.955
evm.TU.Contig967.180	NcLBD55	0.0293333	0.0603333	0.0586667	0.279	0.211333
evm.TU.Contig184.817	NcLBD56	0.200667	3.80167	7.43967	10.23	4.21967
evm.TU.Contig184.816	NcLBD57	3.05467	29.3043	46.719	40.714	11.9313
evm.TU.Contig184.807	NcLBD58	0	0	0	0	0
evm.TU.Contig12.452	NcLBD59	0.806	1.59967	4.79	6.93133	2.93767
evm.TU.Contig55.95	NcLBD60	0	0	0	0	0
evm.TU.Contig55.316	NcLBD61	0.225667	0.0676667	0	0	0.157333
evm.TU.Contig333.43	NcLBD62	0.141333	0.136	0.0953333	0.154667	0
evm.TU.Contig16.390	NcLBD63	1.375	1.22233	2.13333	2.25067	2.31233
evm.TU.Contig383.106	NcLOB1	10.452	51.4863	96.0113	65.712	34.7003
evm.TU.Contig203.3	NcLOB2	2.08933	7.10133	0.355	2.60133	1.09967

## Sheet: PEG  treatment
gene ID	gene name	PEG-0h	PEG-1h	PEG-4h	PEG-12h	PEG-24h
evm.model.Contig797.239	NcLBD1	0.275	0.488	0.528333	0.497	0.428667
evm.model.Contig66.1150.1	NcLBD2	4.58167	9.834	15.7857	15.2013	9.53567
evm.model.Contig396.21	NcLBD3	0.215	0	0	0.0246667	0
evm.model.Contig66.560	NcLBD4	0.114333	0.035	0.259	0.178	0.333
evm.model.Contig16.390	NcLBD5	0.193	0.118667	0.110667	0.101667	0.0863333
evm.model.Contig84.251	NcLBD6	0	0	0	0	0
evm.model.Contig855.40	NcLBD7	0	0	0.0323333	0.156667	0
evm.model.Contig96.280	NcLBD8	0.465333	0.036	0.113333	0.0813333	0.126333
evm.model.Contig96.267	NcLBD9	2.969	3.47233	2.81533	3.204	2.79333
evm.model.Contig600.117	NcLBD10	7.62167	7.36233	1.638	2.666	9.14033
evm.model.Contig207.142	NcLBD11	0.126667	2.20367	0.173	0.140333	0.187333
evm.model.Contig555.494	NcLBD12	0.13	0.122	0.128667	0.117667	0.106333
evm.model.Contig184.816	NcLBD13	1.129	0.144	0.205667	0.350333	0.456667
evm.model.Contig66.865	NcLBD14	1.82233	0.216	0.590667	2.04833	1.639
evm.model.Contig5.263	NcLBD15	0	0	0	0	0
evm.model.Contig96.158	NcLBD16	0	0	0	0	0
evm.model.Contig81.799	NcLBD17	0	0	0	0	0
evm.model.Contig5.206	NcLBD18	0	0	0	0	0
evm.model.Contig96.306	NcLBD19	0	0.204667	0	0.0243333	0.183667
evm.model.Contig296.85	NcLBD20	0.237667	0.0436667	0.605333	0.174333	0.223
evm.model.Contig341.325	NcLBD21	0.434	0.37	1.09467	0.176	1.068
evm.model.Contig84.110	NcLBD22	0	0.04	0	0	0
evm.model.Contig81.691	NcLBD23	0.0953333	0.0256667	0	0.024	0.0256667
evm.model.Contig341.326	NcLBD24	2.426	17.4067	5.83167	36.4207	39.7647
evm.model.Contig421.276	NcLBD25	41.016	127.182	91.4557	71.1383	54.6737
evm.model.Contig66.1038	NcLBD26	0.273333	0.054	0	0.229667	0.204
evm.model.Contig81.696	NcLBD27	0.0993333	0.0106667	0.156667	0.0716667	0.0806667
evm.model.Contig296.116	NcLBD28	2.69133	2.28667	6.67133	4.77267	2.80767
evm.model.Contig421.275	NcLBD29	0.556333	0.202333	0.0976667	0.100333	0.442333
evm.model.Contig985.3	NcLBD30	0	0	0	0	0.0313333
evm.model.Contig66.1395	NcLBD31	0	0	0	0	0
evm.model.Contig256.120	NcLBD32	58.7133	15.1177	14.1553	27.2017	25.6797
evm.model.Contig55.95	NcLBD33	0	0	0	0	0
evm.model.Contig55.316	NcLBD34	0	0	0	0.00633333	0.0226667
evm.model.Contig22.85	NcLBD35	0.028	0	0.0413333	0.0393333	0
evm.model.Contig45.71	NcLBD36	0.662333	1.055	0.570333	0.297667	0.223
evm.model.Contig256.121	NcLBD37	0.618667	6.45667	1.31833	14.66	15.2083
evm.model.Contig66.1500	NcLBD38	31.8547	111.536	78.8863	47.5263	64.765
evm.model.Contig180.22	NcLBD39	0.113	0.119667	0.238333	0.184667	0.276
evm.model.Contig480.56	NcLBD40	0	0	0	0	0
evm.model.Contig184.817	NcLBD41	1.938	0.403	1.53633	4.18967	1.73367
evm.model.Contig203.3	NcLBD42	0.0403333	0.0473333	0	0	0.0393333
evm.model.Contig333.43	NcLBD43	0.027	0	0	0.019	0.135333
evm.model.Contig66.688	NcLBD44	0.00866667	0.0316667	0.037	0.052	0.091
evm.model.Contig383.106	NcLBD45	0	0.268	0	0.0776667	0.116333
evm.model.Contig797.238	NcLBD46	1.349	10.8277	7.325	20.6993	6.77833
evm.model.Contig394.168	NcLBD47	9.014	0.266	1.48033	0.729333	1.02667
evm.model.Contig855.42	NcLBD48	4.103	1.60733	2.70933	1.77767	3.687
evm.model.Contig81.694	NcLBD49	0.142	0	0.0673333	0.039	0
evm.model.Contig245.67	NcLBD50	0.500667	0.115333	0.131667	0.202333	0.104
evm.model.Contig477.729	NcLBD51	0.09	0	0	0.360667	0.201333
evm.model.Contig81.237	NcLBD52	0.344667	0	0.0683333	0.307	0.177333
evm.model.Contig35.242	NcLBD53	2.768	1.70833	1.79067	3.04	2.65767
evm.model.Contig22.55.1	NcLBD54	0.707667	2.685	2.74267	26.5007	29.2
evm.model.Contig66.150	NcLBD55	0.175	0.182667	0.133667	0.352333	0.196
evm.model.Contig12.452	NcLBD56	0	0	0.0203333	0	0
evm.model.Contig184.807	NcLBD57	0.076	0.167	0.275333	2.697	1.49333
evm.model.Contig54.241	NcLBD58	0	0	0	0	0
evm.model.Contig84.297	NcLBD59	2.18567	2.771	4.65433	3.80567	5.30667
evm.model.Contig583.114	NcLBD60	0	0	0	0.062	0
evm.model.Contig967.180	NcLBD61	0.195667	0	0.061	0.139667	0.0203333
evm.model.Contig66.257	NcLBD62	0.0726667	0	0	0	0
evm.model.Contig84.231	NcLBD63	1.45767	2.15133	1.98033	2.83033	1.74533
evm.model.Contig54.428	NcLOB1	1.17267	2.698	7.13467	19.2847	6.30133
evm.model.Contig81.692	NcLOB2	0.369	0.895333	0.734	0.975333	1.242
